# Supplementary material for: Effect of Silk Fibroin on the Mechanical and Transport Properties of Agarose Hydrogels
Source: Gels. 2024 Sep 24;10(10):611. doi: 10.3390/gels10100611 (PMC11508024; doi:10.3390/gels10100611)
Supplement: Supplementary file 1 [file gels-10-00611-s001.zip]

Archive with 1 entries (1 files):
- gels-3187277-supplementary.pdf
